# Supplementary material for: The Effect of Calcium hydroxide, Glass Ionomer and light cured resin modified calcium silicate on viability, proliferation and differentiation of stem cells from human exfoliated deciduous teeth
Source: BMC Oral Health. 2023 Oct 6;23:721. doi: 10.1186/s12903-023-03429-6 (PMC10557230; doi:10.1186/s12903-023-03429-6)
Supplement: Supplementary file 1 — Additional file 1. [file 12903_2023_3429_MOESM1_ESM.xlsx]

## Sheet: Sheet1
		1W					2W
		PROLIFERATION		ALP	DMP1		PROLIFERATION		ALP	DMP1
CONTROL		93.5		1.01	1.03		92		1.02	1.01
CONTROL		100		1	1.01		101		1	1.03
CONTROL		98		1.09	1		95		1	1.05
CONTROL		95.6		1	1.05		97		1.04	1
CONTROL		92.4		1.02	1.03		98		1.02	1.02
CONTROL		97.2		1.05	1.01		94		1.06	1.03
CONTROL		98.1		1.01	1.04		99		1.03	1.06
CONTROL
Ca HYDROXIDE		102.4		3.2	4.05		109		4.1	5.3
Ca HYDROXIDE		100.1		2.9	4.3		102		3.9	6.7
Ca HYDROXIDE		95.4		3.7	1.6		104.8		3.5	6.2
Ca HYDROXIDE		105.2		5.1	4.01		95		4.9	3.02
Ca HYDROXIDE		96.7		3.6	1.8		98		6.02	3.8
Ca HYDROXIDE		102.3		3.02	4.2		105		3.6	5.7
Ca HYDROXIDE		98.1		2.8	3.1		103		4.7	6.4
Ca HYDROXIDE		104.6		2.6	4.5		101		6.1	6.09
GLASS INOMER		115.2		3.1	4.7		119		4.6	5.01
GLASS INOMER		86.3		3.6	2.03		108		4.8	3.6
GLASS INOMER		104.8		3.9	4.5		91		2.5	3.2
GLASS INOMER		110.2		5.01	4.6		114		2.8	3.04
GLASS INOMER		89.5		3.4	2.05		93		2.9	5.1
GLASS INOMER		96.1		1.8	2.1		98		4.02	1.9
GLASS INOMER		101.7		5.2	4.03		105		4.9	3.2
GLASS INOMER		113.5		1.5	2.8		112		2.5	1.6
THERACAL		105.3		6.3	5.8		108		7.2	8.1
THERACAL		101.7		3.5	7.2		104		7.6	9.5
THERACAL		98.5		6.8	7.01		107		7.01	9.7
THERACAL		109.3		5.2	4.06		110		5.3	5.2
THERACAL		94.7		3.4	2.4		115		5.8	8.02
THERACAL		98.4		5.7	4.8		96		3.7	3.3
THERACAL		112.1		6.1	7.3		118		3.2	3.8
THERACAL		109.8		5.03	5.09		116		7.8	8.4
